# Supplementary material for: Comparison of Alternative Application Methods for Anti-Varroa Lithium Chloride Treatments
Source: Insects. 2022 Jul 15;13(7):633. doi: 10.3390/insects13070633 (PMC9318583; doi:10.3390/insects13070633)
Supplement: Supplementary file 1 [file insects-13-00633-s001.zip]

Archive with 1 entries (1 files):
- insects-1785771-supplementary.pdf
